# Supplementary material for: Molecular basis for azetidine-2-carboxylic acid biosynthesis
Source: Nat Commun. 2025 Feb 4;16:1348. doi: 10.1038/s41467-025-56610-6 (PMC11794875; doi:10.1038/s41467-025-56610-6)
Supplement: Supplementary file 4 — Supplementary Data 2 [file 41467_2025_56610_MOESM4_ESM.xlsx]

## Sheet: genomic_info
Protein_id	Taxid	Organism	Strain	Genomic_accession	Locus_tag	Strand	Start	End
WAT00603.1	1513468	Rouxiella chamberiensis	DSM 28324	CP114058.1	O1V66_17295	+	3727986	3729038
KAB7894704.1	2653856	Rouxiella sp. S1S-2	S1S-2	WFKL01000001.1	GA565_01215	+	259089	260141
EIC83926.1	932213	Serratia sp. M24T3	M24T3	AJHJ01000017.1	SPM24T3_14491	-	51707	52759
MBX9695614.1	2847862	Cyanobacteriota bacterium		JAIERL010001809.1	K2Z81_24735	-	1	1044
MBP2169418.1	92490	Erwinia toletana	WS4403	JAGGMQ010000001.1	J2125_002610	-	2867840	2868883
GFJ87888.1	1076125	Phytohabitans rumicis	NBRC 108638	BLPG01000001.1	Prum_015300	+	1727549	1728526
MDF3054353.1	1913989	Gammaproteobacteria bacterium		JAQSWO010000007.1	K0Q74_260	+	11589	12536
VTQ03862.1	287	Pseudomonas aeruginosa	NCTC13618	LR590474.1	NCTC13618_01737	-	1819156	1820040
WBI91825.1	287	Pseudomonas aeruginosa	PALA51	CP109851.1	PALA51_01653	-	1763048	1763860
MCC6746182.1	2026735	Deltaproteobacteria bacterium		JADLHG010000004.1	IT371_00900	-	17559	18362
WP_116614598.1	219649	Paraburkholderia unamae	SCZa-39	NZ_QEOB01000033	C7402_RS40850	-	66159	66959
CCG86095.1	1161919	Erwinia piriflorinigrans CFBP 5888	CFBP 5888	CAHS01000006.1	EPIR_0730	-	334548	335249
PSL56078.1	1280637	Saccharothrix carnea	CGMCC 4.7097	PYAX01000004.1	B0I31_104369	-	496564	497355
MBD1601359.1	2715964	Pseudomonas typographi	CA3A	JAAOCA010000033.1	HAQ05_22030	+	60046	60819
QIS24075.1	455432	Nocardia terpenica	AUSMDU00012715	CP046173.1	F6W96_08615	+	1942767	1943444
WP_194074689.1	1257026	Streptomyces barkulensis		NZ_PDKQ02000097.1	BFM75_RS29010	+	17858	18607
QQQ78891.1	2781735	Saccharothrix sp. 6-C	6-C	CP064192.1	IOD16_10935	+	2403120	2403896
KOX27593.1	1415542	Saccharothrix sp. NRRL B-16348	NRRL B-16348	LGED01000125.1	ADK67_13660	+	41227	41961
GHI81403.1	284039	Streptomyces spororaveus	NBRC 15456	BNED01000005.1	Sspor_69640	+	7027228	7027938
NEW77480.1	114699	Streptomyces rhizosphaericus	250	JAAIKT010000122.1	G4H13_46025	-	17971	18681
TWF97158.1	281105	Kitasatospora viridis	DSM 44826	VIWT01000001.1	FHX73_11933	-	1018035	1018766
AWT47240.1	1885	Streptomyces actuosus	ATCC 25421	CP029788.1	DMT42_36670	-	7991737	7992498
KYF91069.1	56	Sorangium cellulosum	So0163	JEMD01002020.1	BE20_15805	-	23539	24291
WLA38111.1	29448	Bradyrhizobium elkanii	K07G-Be	CP126032.1	QNJ95_34860	-	7303459	7304214
MCW5369694.1	287	Pseudomonas aeruginosa	KCJ3K635	JACYDY010000018.1	IGA89_07100	-	50703	51455
MCO3980960.1	287	Pseudomonas aeruginosa	PSA-BAB-IMI-102278	STHV01000019.1	FA104_08115	-	41365	42117
TFF40040.1	2559075	Pseudomonas sp. RIT623	RIT623	SOZA01000016.1	E3U47_13215	+	87980	88732
MBP1000932.1	47917	Serratia fonticola	S34-1	JAGJTY010000001.1	J8632_01555	-	332790	333539
RKH37619.1	2316726	Corallococcus sicarius	CA040B	RAWG01000230.1	D7X12_28925	-	1786	2535
WP_164019633.1	2709662	Pyxidicoccus trucidator		NZ_JAAIXZ010000022.1	G4D85_RS40575	-	17606	18355
RIL07317.1	1977087	Pseudomonadota bacterium		QEVQ01000353.1	DCC75_10130	-	1489	2238
GGM78742.1	907463	Longimycelium tulufanense	CGMCC 4.5737	BMMK01000042.1	GCM10012275_56720	+	14899	15645
WP_300665247.1	1917219	Fluviicola sp.		NZ_JASLCN010000338.1	Q1V93_RS12790	+	579	1325
MBG6090561.1	58110	Actinomadura viridis	DSM 43175	JADOUA010000001.1	IW256_004674	-	5081135	5081881
MBW8832187.1	1891238	Burkholderiales bacterium		JAEKLE010000174.1	JF606_22800	-	5882	6628
UVK96742.1	2895490	Pseudomonas sp. B21-048	B21-048	CP087168.1	LOY56_15200	-	3265884	3266627
SEF09603.1	191390	Pseudomonas palleroniana	BS3265	FNUA01000002.1	SAMN04490198_5384	-	5412971	5413714
MCD5973013.1	2829821	Pseudomonas quasicaspiana	CDFA550	JAGTPH010000045.1	KDX24_17410	+	49529	50272
ODM83780.1	29448	Bradyrhizobium elkanii	BLY3-8	LWUI01000006.1	A6X20_14005	-	92766	93437
WP_245321044.1	1680160	Bradyrhizobium sp. NAS96.2		NZ_LGHK01000022	AC628_RS05825	-	48327	49070
MDI3422648.1	3043615	Streptomyces sp. B-S-A12	B-S-A12	JASCIS010000040.1	QIT00_29595	+	18037	18777
GID12001.1	519421	Actinocatenispora rupis	NBRC 107355	BOMB01000016.1	Aru02nite_28900	-	27011	27718
MCL5285771.1	2026887	Nitrospirota bacterium		JAMCWM010000036.1	M1313_08530	-	90189	90926
GGS91960.1	66422	Streptomyces cinerochromogenes	JCM 3385	BMRM01000019.1	GCM10010206_63460	+	175960	176697
PYR00481.1	1978231	Acidobacteriota bacterium		QHWH01000051.1	DMF96_03395	-	13470	14207
ACE83331.1	498211	Cellvibrio japonicus Ueda107	Ueda107	CP000934.1	CJA_3791	-	4537073	4537810
GFE06164.1	285557	Streptomyces caniferus	NBRC 15389	BLIN01000003.1	Scani_24320	+	675437	676168
GFE06172.1	285557	Streptomyces caniferus	NBRC 15389	BLIN01000003.1	Scani_24400	+	682875	683606
MBW8739243.1	85558	Streptomyces turgidiscabies		JAEKLW010000101.1	JF621_19690	+	7609	8340
BCM70485.1	2779671	Streptomyces sp. EAS-AB2608	NBRC 114648	AP024135.1	EASAB2608_05819	-	6466813	6467544
MBL1078318.1	2802282	Nocardia acididurans	LPG 2	JAERRJ010000011.1	JK358_28315	+	246147	246875
EKD51583.1	77133	uncultured bacterium		AMFJ01026028.1	ACD_62C00225G0007	-	6573	7301
MCC6866963.1	2053306	Ignavibacteria bacterium		JADZAP010000045.1	IT280_12485	+	2441	3168
MBU1151426.1	2052139	Patescibacteria group bacterium		JAHIRL010000033.1	KJ632_01195	-	248	973
MBU3935018.1	2052139	Patescibacteria group bacterium		JAHIEY010000082.1	KKC00_03595	-	4401	5126
MDD5013459.1	2053589	Candidatus Pacebacteria bacterium		JAQTSM010000041.1	PHD93_03670	+	1781	2503
MDF0498420.1	108015	Bradyrhizobium yuanmingense	ALSPC2061	JARFMK010000020.1	P0R27_34525	+	77683	78405
WP_246732449.1	108015	Bradyrhizobium yuanmingense		NZ_WQNG01000034.1	GPL17_RS30350	+	44589	45308
AEW95631.1	1003195	Streptantibioticus cattleyicolor NRRL 8057 = DSM 46488	DSM 46488	CP003219.1	SCATT_32600	-	3432799	3433515
HCC59940.1	2053617	Candidatus Staskawiczbacteria bacterium		DOZL01000003.1	DEP95_01870	+	167585	168301
HBY01851.1	2049048	Rikenellaceae bacterium		DOSU01000085.1	DEG92_04805	+	1786	2502
UWU67908.1	55395	Bradyrhizobium sp. NC92	NC92	CP104171.1	N2602_32660	+	6994686	6995402
AWI62633.1	1965334	Cystobacter sp.	Cb vi35	MH108942.1	vioH	+	42779	43492
QIG99350.1	1197460	Bradyrhizobium sp. 6(2017)	1S3	CP049289.1	G6P99_20060	-	4172609	4173250
MBR0764487.1	375	Bradyrhizobium japonicum	SZCCT0395	JAFCJW010000012.1	JQ613_29715	+	228340	229050
OGY71041.1	1798458	Candidatus Jacksonbacteria	RIFCSPLOWO2_01_FULL_44_13	MHJS01000013.1	A2986_01035	-	51613	52323
WP_246668481.1	29448	Bradyrhizobium elkanii		NZ_SZZP01000056.1	FDV58_RS40835	-	2464	3174
WP_244622199.1	2511166	Bradyrhizobium ivorense		NZ_CAADFB020000016.1	CI1B_RS11055	-	80516	81226
WFU62411.1	1419277	Bradyrhizobium brasilense	CB627	CP121646.1	QA636_33695	-	7190073	7190783
MCP1835239.1	2817705	Bradyrhizobium sp. USDA 4545	USDA 4545	JALJYZ010000001.1	J2R81_006568	-	6866345	6867055
MCP3392209.1	2949632	Bradyrhizobium sp. CCGB12	CCGB12	JANADO010000001.1	NLM27_25850	+	5620003	5620707
MCL5021045.1	1898104	Bacteroidota bacterium		JAMCXN010000230.1	M1339_05155	+	6183	6884
TRZ77213.1	1869227	MAG: bacterium isolate PowLak16_MAG25		QYPP01000054.1	D4R87_03255	+	18471	19172
GLW59035.1	2065	Kitasatospora phosalacinea	NBRC 14362	BSRX01000066.1	Kpho01_70450	-	26172	26870
GHJ15413.1	2733861	Micromonospora sp. AKA38	AKA38	BNEI01000004.1	TPA0908_34080	-	320187	320882
MBB5199876.1	728004	Glaciimonas immobilis	DSM 23240	JACHHQ010000003.1	HNR39_001708	+	300389	301081
GGC22772.1	1046115	Marivirga lumbricoides	CGMCC 1.10832	BMEC01000001.1	GCM10011506_05130	+	617097	617789
MBS0273911.1	1977087	Pseudomonadota bacterium		JAFECP010000015.1	JSR55_05810	+	107447	108136
MBP7708668.1	2026773	Candidatus Pacearchaeota archaeon		JAGNLO010000012.1	KA107_03205	-	2560	3249
MBU1167349.1	2052139	Patescibacteria group bacterium		JAHIRA010000092.1	KKC60_02990	+	667	1344
QDV48486.1	2527976	Gimesia fumaroli	Enr17	CP037452.1	Enr17x_04980	-	602527	603201
MCB9065023.1	2448779	Chitinophagales bacterium		JACJXR010000004.1	H6551_07770	+	133708	134370
GFJ76477.1	1076126	Phytohabitans houttuyneae	NBRC 108639	BLPF01000001.1	Phou_006570	+	691673	692326
MCK4327948.1	2026736	Candidatus Diapherotrites archaeon		JAGMCR010000013.1	KAW41_05810	-	88972	89622
OGO93525.1	1797696	Coxiella sp. RIFCSPHIGHO2_12_FULL_42_15		MGOZ01000018.1	A3F10_05735	-	27798	28445
GLI02820.1	3016789	Micromonospora sp. RD004123	RD004123	BSDI01000070.1	Pa4123_80980	-	10983	11606
MDH3204707.1	2024843	Nitrosopumilus sp.		JAOTUX010000233.1	OEL81_08545	-	1179	1757
MDD4614902.1	2758719	Caldisericia bacterium		JAQWAK010000127.1	PHI40_05800	+	336	875
