# Supplementary material for: Molecular basis for azetidine-2-carboxylic acid biosynthesis
Source: Nat Commun. 2025 Feb 4;16:1348. doi: 10.1038/s41467-025-56610-6 (PMC11794875; doi:10.1038/s41467-025-56610-6)
Supplement: Supplementary file 7 — Source Data [file 41467_2025_56610_MOESM7_ESM.xlsx]

## Sheet: Fig 3b
AzeJ variant name	Relative Activity to WT (%)
	replicate 1	2	3
WT	98.8	107.8	93.4
M28N	2.9	3.5	2.0
L136D	4.6	3.8	4.7
L136N	5.1	4.8	5.0
Y18A	11.1	9.8	13.0
Y18F	64.2	60.1	66.7
F134L	2.0	2.4	1.8
F134H	20.0	16.2	21.0
F134Y	98.0	90.2	92.5
Y175A	3.5	3.4	2.8
Y175F	24.6	26.0	23.4

## Sheet: Fig 3e
Ligand SAM (µM)	molar excess ligand to enzyme	Tm °C (WT)		Delta_Tm (WT)		Tm °C (F134H)		Delta_Tm (F134H)		Tm °C (Y175A)		Delta_Tm (Y175A)
		Serie 1	Serie 2	Serie 1	Serie 2	Serie 1	Serie 2	Serie 1	Serie 2	Serie 1	Serie 2	Serie 1	Serie 2
0	0	42.75	42.25	0	0	40.5	40.5	0	0	39.5	39	0	0
100	10	46.25	45.5	3.5	3.25	41	41	0.5	0.5	40	39	0.5	0
200	20	47	45.5	4.25	3.25	41	41	0.5	0.5	40	39	0.5	0
300	30	47.5	47	4.75	4.75	41.5	41.5	1.0	1.0	40	39.25	0.5	0.25
400	40	48	47.5	5.25	5.25	41.5	41.5	1.0	1.0	40	39	0.5	0
500	50	48.5	47.5	5.75	5.25	42	42	1.5	1.5	40.25	39	0.75	0
750	75	49.25	48.5	6.5	6.25	42.25	42	1.75	1.5	40.5	39.5	1	0.5
1000	100	50	49	7.25	6.75	42.5	42.5	2	2	40.5	39.5	1	0.5
Ligand SAH (µM)	molar excess ligand to enzyme	Tm °C (WT)		Delta_Tm (WT)		Tm °C (F134H)		Delta_Tm (F134H)		Tm °C (Y175A)		Delta_Tm (Y175A)
		Serie 1	Serie 2	Serie 1	Serie 2	Serie 1	Serie 2	Serie 1	Serie 2	Serie 1	Serie 2	Serie 1	Serie 2
0	0	42.75	42.25	0	0	40.5	40.5	0	0	39.5	39	0	0
100	10	46	45.5	3.25	2.25	40	40	minus 0.5	minus 0.5	39	38.5	minus 0.5	minus 0.5
200	20	43.5	46.5	0.75	3.25	40.25	40	minus 0.25	minus 0.5	39.25	38.5	minus 0.25	minus 0.5
300	30	48.5	47.5	5.75	5.25	40.25	40.5	minus 0.25	0	39.5	39	0	0
400	40	49	48	6.25	5.75	40.5	40.5	0	0	39.75	39	0.25	0
500	50	49.5	48.5	6.75	6.25	41	41	0.5	0.5	40	39.5	0.5	0.5
750	75	50.25	49.75	7.5	7.5	41.5	41.5	1	1	40.5	39.75	1	0.75
1000	100	51.5	50.5	8.75	8.25	42.25	42	1.75	1.5	41	40	1.5	1

## Sheet: Fig 4
Protein_id	Taxid	Organism	Strain	Genomic_accession	Locus_tag	Strand	Start	End
WAT00603.1	1513468	Rouxiella chamberiensis	DSM 28324	CP114058.1	O1V66_17295	+	3727986	3729038
KAB7894704.1	2653856	Rouxiella sp. S1S-2	S1S-2	WFKL01000001.1	GA565_01215	+	259089	260141
EIC83926.1	932213	Serratia sp. M24T3	M24T3	AJHJ01000017.1	SPM24T3_14491	-	51707	52759
MBX9695614.1	2847862	Cyanobacteriota bacterium		JAIERL010001809.1	K2Z81_24735	-	1	1044
MBP2169418.1	92490	Erwinia toletana	WS4403	JAGGMQ010000001.1	J2125_002610	-	2867840	2868883
GFJ87888.1	1076125	Phytohabitans rumicis	NBRC 108638	BLPG01000001.1	Prum_015300	+	1727549	1728526
MDF3054353.1	1913989	Gammaproteobacteria bacterium		JAQSWO010000007.1	K0Q74_260	+	11589	12536
VTQ03862.1	287	Pseudomonas aeruginosa	NCTC13618	LR590474.1	NCTC13618_01737	-	1819156	1820040
WBI91825.1	287	Pseudomonas aeruginosa	PALA51	CP109851.1	PALA51_01653	-	1763048	1763860
MCC6746182.1	2026735	Deltaproteobacteria bacterium		JADLHG010000004.1	IT371_00900	-	17559	18362
WP_116614598.1	219649	Paraburkholderia unamae	SCZa-39	NZ_QEOB01000033	C7402_RS40850	-	66159	66959
CCG86095.1	1161919	Erwinia piriflorinigrans CFBP 5888	CFBP 5888	CAHS01000006.1	EPIR_0730	-	334548	335249
PSL56078.1	1280637	Saccharothrix carnea	CGMCC 4.7097	PYAX01000004.1	B0I31_104369	-	496564	497355
MBD1601359.1	2715964	Pseudomonas typographi	CA3A	JAAOCA010000033.1	HAQ05_22030	+	60046	60819
QIS24075.1	455432	Nocardia terpenica	AUSMDU00012715	CP046173.1	F6W96_08615	+	1942767	1943444
WP_194074689.1	1257026	Streptomyces barkulensis		NZ_PDKQ02000097.1	BFM75_RS29010	+	17858	18607
QQQ78891.1	2781735	Saccharothrix sp. 6-C	6-C	CP064192.1	IOD16_10935	+	2403120	2403896
KOX27593.1	1415542	Saccharothrix sp. NRRL B-16348	NRRL B-16348	LGED01000125.1	ADK67_13660	+	41227	41961
GHI81403.1	284039	Streptomyces spororaveus	NBRC 15456	BNED01000005.1	Sspor_69640	+	7027228	7027938
NEW77480.1	114699	Streptomyces rhizosphaericus	250	JAAIKT010000122.1	G4H13_46025	-	17971	18681
TWF97158.1	281105	Kitasatospora viridis	DSM 44826	VIWT01000001.1	FHX73_11933	-	1018035	1018766
AWT47240.1	1885	Streptomyces actuosus	ATCC 25421	CP029788.1	DMT42_36670	-	7991737	7992498
KYF91069.1	56	Sorangium cellulosum	So0163	JEMD01002020.1	BE20_15805	-	23539	24291
WLA38111.1	29448	Bradyrhizobium elkanii	K07G-Be	CP126032.1	QNJ95_34860	-	7303459	7304214
MCW5369694.1	287	Pseudomonas aeruginosa	KCJ3K635	JACYDY010000018.1	IGA89_07100	-	50703	51455
MCO3980960.1	287	Pseudomonas aeruginosa	PSA-BAB-IMI-102278	STHV01000019.1	FA104_08115	-	41365	42117
TFF40040.1	2559075	Pseudomonas sp. RIT623	RIT623	SOZA01000016.1	E3U47_13215	+	87980	88732
MBP1000932.1	47917	Serratia fonticola	S34-1	JAGJTY010000001.1	J8632_01555	-	332790	333539
RKH37619.1	2316726	Corallococcus sicarius	CA040B	RAWG01000230.1	D7X12_28925	-	1786	2535
WP_164019633.1	2709662	Pyxidicoccus trucidator		NZ_JAAIXZ010000022.1	G4D85_RS40575	-	17606	18355
RIL07317.1	1977087	Pseudomonadota bacterium		QEVQ01000353.1	DCC75_10130	-	1489	2238
GGM78742.1	907463	Longimycelium tulufanense	CGMCC 4.5737	BMMK01000042.1	GCM10012275_56720	+	14899	15645
WP_300665247.1	1917219	Fluviicola sp.		NZ_JASLCN010000338.1	Q1V93_RS12790	+	579	1325
MBG6090561.1	58110	Actinomadura viridis	DSM 43175	JADOUA010000001.1	IW256_004674	-	5081135	5081881
MBW8832187.1	1891238	Burkholderiales bacterium		JAEKLE010000174.1	JF606_22800	-	5882	6628
UVK96742.1	2895490	Pseudomonas sp. B21-048	B21-048	CP087168.1	LOY56_15200	-	3265884	3266627
SEF09603.1	191390	Pseudomonas palleroniana	BS3265	FNUA01000002.1	SAMN04490198_5384	-	5412971	5413714
MCD5973013.1	2829821	Pseudomonas quasicaspiana	CDFA550	JAGTPH010000045.1	KDX24_17410	+	49529	50272
ODM83780.1	29448	Bradyrhizobium elkanii	BLY3-8	LWUI01000006.1	A6X20_14005	-	92766	93437
WP_245321044.1	1680160	Bradyrhizobium sp. NAS96.2		NZ_LGHK01000022	AC628_RS05825	-	48327	49070
MDI3422648.1	3043615	Streptomyces sp. B-S-A12	B-S-A12	JASCIS010000040.1	QIT00_29595	+	18037	18777
GID12001.1	519421	Actinocatenispora rupis	NBRC 107355	BOMB01000016.1	Aru02nite_28900	-	27011	27718
MCL5285771.1	2026887	Nitrospirota bacterium		JAMCWM010000036.1	M1313_08530	-	90189	90926
GGS91960.1	66422	Streptomyces cinerochromogenes	JCM 3385	BMRM01000019.1	GCM10010206_63460	+	175960	176697
PYR00481.1	1978231	Acidobacteriota bacterium		QHWH01000051.1	DMF96_03395	-	13470	14207
ACE83331.1	498211	Cellvibrio japonicus Ueda107	Ueda107	CP000934.1	CJA_3791	-	4537073	4537810
GFE06164.1	285557	Streptomyces caniferus	NBRC 15389	BLIN01000003.1	Scani_24320	+	675437	676168
GFE06172.1	285557	Streptomyces caniferus	NBRC 15389	BLIN01000003.1	Scani_24400	+	682875	683606
MBW8739243.1	85558	Streptomyces turgidiscabies		JAEKLW010000101.1	JF621_19690	+	7609	8340
BCM70485.1	2779671	Streptomyces sp. EAS-AB2608	NBRC 114648	AP024135.1	EASAB2608_05819	-	6466813	6467544
MBL1078318.1	2802282	Nocardia acididurans	LPG 2	JAERRJ010000011.1	JK358_28315	+	246147	246875
EKD51583.1	77133	uncultured bacterium		AMFJ01026028.1	ACD_62C00225G0007	-	6573	7301
MCC6866963.1	2053306	Ignavibacteria bacterium		JADZAP010000045.1	IT280_12485	+	2441	3168
MBU1151426.1	2052139	Patescibacteria group bacterium		JAHIRL010000033.1	KJ632_01195	-	248	973
MBU3935018.1	2052139	Patescibacteria group bacterium		JAHIEY010000082.1	KKC00_03595	-	4401	5126
MDD5013459.1	2053589	Candidatus Pacebacteria bacterium		JAQTSM010000041.1	PHD93_03670	+	1781	2503
MDF0498420.1	108015	Bradyrhizobium yuanmingense	ALSPC2061	JARFMK010000020.1	P0R27_34525	+	77683	78405
WP_246732449.1	108015	Bradyrhizobium yuanmingense		NZ_WQNG01000034.1	GPL17_RS30350	+	44589	45308
AEW95631.1	1003195	Streptantibioticus cattleyicolor NRRL 8057 = DSM 46488	DSM 46488	CP003219.1	SCATT_32600	-	3432799	3433515
HCC59940.1	2053617	Candidatus Staskawiczbacteria bacterium		DOZL01000003.1	DEP95_01870	+	167585	168301
HBY01851.1	2049048	Rikenellaceae bacterium		DOSU01000085.1	DEG92_04805	+	1786	2502
UWU67908.1	55395	Bradyrhizobium sp. NC92	NC92	CP104171.1	N2602_32660	+	6994686	6995402
AWI62633.1	1965334	Cystobacter sp.	Cb vi35	MH108942.1	vioH	+	42779	43492
QIG99350.1	1197460	Bradyrhizobium sp. 6(2017)	1S3	CP049289.1	G6P99_20060	-	4172609	4173250
MBR0764487.1	375	Bradyrhizobium japonicum	SZCCT0395	JAFCJW010000012.1	JQ613_29715	+	228340	229050
OGY71041.1	1798458	Candidatus Jacksonbacteria	RIFCSPLOWO2_01_FULL_44_13	MHJS01000013.1	A2986_01035	-	51613	52323
WP_246668481.1	29448	Bradyrhizobium elkanii		NZ_SZZP01000056.1	FDV58_RS40835	-	2464	3174
WP_244622199.1	2511166	Bradyrhizobium ivorense		NZ_CAADFB020000016.1	CI1B_RS11055	-	80516	81226
WFU62411.1	1419277	Bradyrhizobium brasilense	CB627	CP121646.1	QA636_33695	-	7190073	7190783
MCP1835239.1	2817705	Bradyrhizobium sp. USDA 4545	USDA 4545	JALJYZ010000001.1	J2R81_006568	-	6866345	6867055
MCP3392209.1	2949632	Bradyrhizobium sp. CCGB12	CCGB12	JANADO010000001.1	NLM27_25850	+	5620003	5620707
MCL5021045.1	1898104	Bacteroidota bacterium		JAMCXN010000230.1	M1339_05155	+	6183	6884
TRZ77213.1	1869227	MAG: bacterium isolate PowLak16_MAG25		QYPP01000054.1	D4R87_03255	+	18471	19172
GLW59035.1	2065	Kitasatospora phosalacinea	NBRC 14362	BSRX01000066.1	Kpho01_70450	-	26172	26870
GHJ15413.1	2733861	Micromonospora sp. AKA38	AKA38	BNEI01000004.1	TPA0908_34080	-	320187	320882
MBB5199876.1	728004	Glaciimonas immobilis	DSM 23240	JACHHQ010000003.1	HNR39_001708	+	300389	301081
GGC22772.1	1046115	Marivirga lumbricoides	CGMCC 1.10832	BMEC01000001.1	GCM10011506_05130	+	617097	617789
MBS0273911.1	1977087	Pseudomonadota bacterium		JAFECP010000015.1	JSR55_05810	+	107447	108136
MBP7708668.1	2026773	Candidatus Pacearchaeota archaeon		JAGNLO010000012.1	KA107_03205	-	2560	3249
MBU1167349.1	2052139	Patescibacteria group bacterium		JAHIRA010000092.1	KKC60_02990	+	667	1344
QDV48486.1	2527976	Gimesia fumaroli	Enr17	CP037452.1	Enr17x_04980	-	602527	603201
MCB9065023.1	2448779	Chitinophagales bacterium		JACJXR010000004.1	H6551_07770	+	133708	134370
GFJ76477.1	1076126	Phytohabitans houttuyneae	NBRC 108639	BLPF01000001.1	Phou_006570	+	691673	692326
MCK4327948.1	2026736	Candidatus Diapherotrites archaeon		JAGMCR010000013.1	KAW41_05810	-	88972	89622
OGO93525.1	1797696	Coxiella sp. RIFCSPHIGHO2_12_FULL_42_15		MGOZ01000018.1	A3F10_05735	-	27798	28445
GLI02820.1	3016789	Micromonospora sp. RD004123	RD004123	BSDI01000070.1	Pa4123_80980	-	10983	11606
MDH3204707.1	2024843	Nitrosopumilus sp.		JAOTUX010000233.1	OEL81_08545	-	1179	1757
MDD4614902.1	2758719	Caldisericia bacterium		JAQWAK010000127.1	PHI40_05800	+	336	875

## Sheet: Fig S18b
nm	Ellipticity									Ellipticity with background corrected								Molar ellipticity								nm	Ellipticity									Ellipticity with background corrected								Molar ellipticity
	Y18A	L136D	F134L	WT	L136N	Y18F	M28N	background		Y18A	L136D	F134L	WT	L136N	Y18F	M28N		Y18A	L136D	F134L	WT	L136N	Y18F	M28N			F134H	F134Y	Y175F	Y175A	C179A	C179S	WT	background		F134H	F134Y	Y175F	Y175A	C179A	C179S	WT		F134H	F134Y	Y175F	Y175A	C179A	C179S
190	0.0920451	24.8606	-1.51398	7.22331	-17.5453	1.25488	11.2675	10.3991		-10.3071	14.4615	-11.9131	-3.17579	-27.9444	-9.14422	0.8684		-206141	289230	-238262	-63515.8	-558888	-182884	17368		190	-4.31651	39.1039	2.08571	38.5606	-0.983333	0.0514008	36.4665	-6.19226		1.87575	45.2962	8.27797	44.7529	5.20893	6.24366	42.6588		37515	905923	165559	895057	104179	124873
191	-3.87571	20.7631	-3.13861	8.5208	-13.667	10.524	13.7749	9.12644		-13.0022	11.6367	-12.2651	-0.60564	-22.7934	1.39756	4.64846		-260043	232733	-245301	-12112.8	-455869	27951.2	92969.2		191	-2.92891	32.9051	2.4051	39.771	9.67974	3.79895	27.9792	-6.02852		3.09961	38.9336	8.43362	45.7995	15.7083	9.82747	34.0077		61992.2	778672	168672	915990	314165	196549
192	-4.21662	16.4641	6.25949	11.7963	-4.32778	10.954	11.1972	6.24317		-10.4598	10.2209	0.01632	5.55313	-10.5709	4.71083	4.95403		-209196	204419	326.4	111063	-211419	94216.6	99080.6		192	-1.49673	20.2945	6.9178	36.9959	11.6308	16.1742	16.1128	-5.84087		4.34414	26.1354	12.7587	42.8368	17.4717	22.0151	21.9537		86882.8	522707	255173	856735	349433	440301
193	-1.47115	16.2061	11.5563	14.1402	0.548071	12.3672	8.43472	5.89163		-7.36278	10.3145	5.66467	8.24857	-5.34356	6.47557	2.54309		-147256	206289	113293	164971	-106871	129511	50861.8		193	-0.0249278	15.7377	9.84663	30.7603	16.8481	22.5079	9.62863	-5.68915		5.66422	21.4269	15.5358	36.4494	22.5373	28.197	15.3178		113284	428537	310716	728989	450745	563941
194	2.67752	12.5528	13.8012	11.7812	4.87091	5.19183	7.65878	3.62998		-0.95246	8.92282	10.1712	8.15122	1.24093	1.56185	4.0288		-19049.2	178456	203424	163024	24818.6	31237	80576		194	4.18142	19.247	12.1741	21.3471	17.8136	18.5966	7.66421	-5.51671		9.69813	24.7637	17.6908	26.8638	23.3303	24.1133	13.1809		193963	495274	353816	537276	466606	482266
195	4.89776	9.10609	15.4648	8.50744	5.74562	5.7684	8.08244	0.587986		4.30977	8.5181	14.8768	7.91945	5.15763	5.18041	7.49445		86195.5	170362	297536	158389	103153	103608	149889		195	5.82194	18.378	9.3659	14.871	12.8982	14.3526	7.556	-5.39748		11.2194	23.7755	14.7634	20.2685	18.2957	19.7501	12.9535		224388	475510	295268	405370	365914	395002
196	2.69608	7.48747	12.6136	6.98356	5.20221	4.37622	5.92552	0.940401		1.75568	6.54707	11.6732	6.04316	4.26181	3.43582	4.98512		35113.6	130941	233464	120863	85236.2	68716.4	99702.4		196	5.85759	13.7641	7.44216	11.2295	10.2548	10.5333	5.88399	-5.33365		11.1912	19.0977	12.7758	16.5632	15.5884	15.8669	11.2176		223825	381955	255516	331263	311769	317339
197	1.75126	5.66053	9.01442	3.92794	3.71558	1.77032	3.80889	0.99567		0.75559	4.66486	8.01875	2.93227	2.71991	0.77465	2.81322		15111.8	93297.2	160375	58645.4	54398.2	15493	56264.4		197	6.68307	9.19645	4.34687	7.88985	8.29095	7.91043	3.61843	-5.33739		12.0205	14.5338	9.68426	13.2272	13.6283	13.2478	8.95582		240409	290677	193685	264545	272567	264956
198	-0.23832	3.05197	4.97758	1.14941	1.30223	-0.601695	1.23469	-1.66319		1.42487	4.71516	6.64077	2.8126	2.96542	1.06149	2.89788		28497.4	94303.2	132815	56252	59308.4	21229.9	57957.6		198	4.38252	4.84732	1.0868	4.34893	3.48006	4.9263	1.05121	-5.33148		9.714	10.1788	6.41828	9.68041	8.81154	10.2578	6.38269		194280	203576	128366	193608	176231	205156
199	-1.99329	0.175433	1.60608	-1.32771	-1.32381	-2.62958	-1.62375	-2.81951		0.82622	2.99494	4.42559	1.4918	1.4957	0.18993	1.19576		16524.4	59898.9	88511.8	29836	29914	3798.6	23915.2		199	1.06567	0.719088	-1.90375	0.241135	-0.596338	0.970359	-0.846798	-5.33248		6.39815	6.05157	3.42873	5.57362	4.73614	6.30284	4.48568		127963	121031	68574.6	111472	94722.8	126057
200	-4.09557	-2.55629	-1.95679	-3.65531	-3.99175	-4.45818	-4.43934	-3.44618		-0.64939	0.88989	1.48939	-0.20913	-0.54557	-1.012	-0.99316		-12987.8	17797.8	29787.8	-4182.6	-10911.4	-20240	-19863.2		200	-3.02572	-3.58403	-5.2461	-4.0468	-4.09919	-2.64026	-3.35481	-5.39543		2.36971	1.8114	0.14933	1.34863	1.29624	2.75517	2.04062		47394.2	36228	2986.6	26972.6	25924.8	55103.4
201	-6.50989	-5.5356	-5.29315	-6.00257	-6.25151	-6.04713	-6.67457	-3.873		-2.63689	-1.6626	-1.42015	-2.12957	-2.37851	-2.17413	-2.80157		-52737.8	-33252	-28403	-42591.4	-47570.2	-43482.6	-56031.4		201	-6.75	-7.61933	-8.12339	-8.21695	-7.59753	-6.69855	-5.77909	-5.43358		-1.31642	-2.18575	-2.68981	-2.78337	-2.16395	-1.26497	-0.34551		-26328.4	-43715	-53796.2	-55667.4	-43279	-25299.4
202	-8.67467	-8.17145	-8.54966	-8.20212	-8.755	-7.68988	-9.02606	-4.14605		-4.52862	-4.0254	-4.40361	-4.05607	-4.60895	-3.54383	-4.88001		-90572.4	-80508	-88072.2	-81121.4	-92179	-70876.6	-97600.2		202	-10.7706	-10.6267	-10.6396	-11.8639	-10.9011	-10.0206	-8.4212	-5.40652		-5.36408	-5.22018	-5.23308	-6.45738	-5.49458	-4.61408	-3.01468		-107282	-104404	-104662	-129148	-109892	-92281.6
203	-10.4465	-10.306	-11.2522	-10.1686	-11.0433	-9.28354	-11.1342	-4.42423		-6.02227	-5.88177	-6.82797	-5.74437	-6.61907	-4.85931	-6.70997		-120445	-117635	-136559	-114887	-132381	-97186.2	-134199		203	-13.9078	-13.2685	-12.8943	-14.7585	-14.1944	-12.8458	-10.7773	-5.36651		-8.54129	-7.90199	-7.52779	-9.39199	-8.82789	-7.47929	-5.41079		-170826	-158040	-150556	-187840	-176558	-149586
204	-11.8302	-12.1155	-13.3181	-11.7362	-12.923	-10.5831	-12.8241	-4.49133		-7.33887	-7.62417	-8.82677	-7.24487	-8.43167	-6.09177	-8.33277		-146777	-152483	-176535	-144897	-168633	-121835	-166655		204	-16.1821	-15.4706	-14.6882	-17.2625	-16.9378	-15.1677	-12.6046	-5.24947		-10.9326	-10.2211	-9.43873	-12.013	-11.6883	-9.91823	-7.35513		-218653	-204423	-188775	-240261	-233767	-198365
205	-13.0382	-13.4525	-15.0786	-12.8365	-14.399	-11.727	-14.1797	-4.52216		-8.51604	-8.93034	-10.5564	-8.31434	-9.87684	-7.20484	-9.65754		-170321	-178607	-211129	-166287	-197537	-144097	-193151		205	-18.1363	-17.1653	-16.0601	-19.5046	-19.2127	-17.2529	-14.0548	-5.08914		-13.0472	-12.0762	-10.971	-14.4155	-14.1236	-12.1638	-8.96566		-260943	-241523	-219419	-288309	-282471	-243275
206	-13.8538	-14.479	-16.4377	-13.7154	-15.3579	-12.5599	-15.0621	-4.48065		-9.37315	-9.99835	-11.957	-9.23475	-10.8773	-8.07925	-10.5815		-187463	-199967	-239141	-184695	-217545	-161585	-211629		206	-19.5159	-18.3393	-17.0776	-21.1382	-20.8829	-18.766	-15.1378	-4.99141		-14.5245	-13.3479	-12.0862	-16.1468	-15.8915	-13.7746	-10.1464		-290490	-266958	-241724	-322936	-317830	-275492
207	-14.4756	-15.0811	-17.3668	-14.4375	-16.0566	-13.0761	-15.6427	-4.35506		-10.1205	-10.726	-13.0117	-10.0824	-11.7015	-8.72104	-11.2876		-202411	-214521	-260235	-201649	-234031	-174421	-225753		207	-20.6078	-19.1407	-17.7265	-22.0523	-22.07	-19.7036	-15.8775	-4.90263		-15.7052	-14.2381	-12.8239	-17.1497	-17.1674	-14.801	-10.9749		-314103	-284761	-256477	-342993	-343347	-296019
208	-14.9447	-15.4791	-17.9712	-14.9214	-16.4183	-13.3016	-15.9211	-4.31291		-10.6318	-11.1662	-13.6583	-10.6085	-12.1054	-8.98869	-11.6082		-212636	-223324	-273166	-212170	-242108	-179774	-232164		208	-21.3327	-19.4814	-18.0451	-22.4658	-22.8165	-20.4357	-16.3707	-4.81904		-16.5137	-14.6624	-13.2261	-17.6468	-17.9975	-15.6167	-11.5517		-330273	-293247	-264521	-352935	-359949	-312333
209	-15.1038	-15.736	-18.2578	-15.1692	-16.5641	-13.3607	-16.0257	-4.32777		-10.776	-11.4082	-13.93	-10.8414	-12.2363	-9.03293	-11.6979		-215521	-228165	-278601	-216829	-244727	-180659	-233959		209	-21.6228	-19.6125	-18.1178	-22.4799	-23.0717	-20.6537	-16.5685	-4.71211		-16.9107	-14.9004	-13.4057	-17.7678	-18.3596	-15.9416	-11.8564		-338214	-298008	-268114	-355356	-367192	-318832
210	-15.0872	-15.7345	-18.3598	-15.1717	-16.5266	-13.401	-15.9752	-4.37914		-10.7081	-11.3554	-13.9807	-10.7926	-12.1475	-9.02186	-11.5961		-214161	-227107	-279613	-215851	-242949	-180437	-231921		210	-21.6799	-19.5615	-17.955	-22.2356	-23.1526	-20.7995	-16.5332	-4.65468		-17.0252	-14.9068	-13.3003	-17.5809	-18.4979	-16.1448	-11.8785		-340504	-298136	-266006	-351618	-369958	-322896
211	-14.9518	-15.5837	-18.326	-14.993	-16.3324	-13.3352	-15.9235	-4.4349		-10.5169	-11.1488	-13.8911	-10.5581	-11.8975	-8.9003	-11.4886		-210338	-222976	-277822	-211162	-237950	-178006	-229772		211	-21.6542	-19.3785	-17.6708	-21.768	-23.0313	-20.7006	-16.42	-4.59928		-17.0549	-14.7792	-13.0715	-17.1687	-18.432	-16.1013	-11.8207		-341098	-295584	-261430	-343374	-368640	-322026
212	-14.7666	-15.4203	-18.1438	-14.8833	-16.1567	-13.2735	-15.8169	-4.41923		-10.3474	-11.0011	-13.7246	-10.4641	-11.7375	-8.85427	-11.3977		-206947	-220021	-274491	-209281	-234749	-177085	-227953		212	-21.5189	-19.0887	-17.3976	-21.3452	-22.7436	-20.3675	-16.2708	-4.6186		-16.9003	-14.4701	-12.779	-16.7266	-18.125	-15.7489	-11.6522		-338006	-289402	-255580	-334532	-362500	-314978
213	-14.5673	-15.2697	-17.9404	-14.7297	-15.9793	-13.1697	-15.6969	-4.37574		-10.1916	-10.894	-13.5647	-10.354	-11.6036	-8.79396	-11.3212		-203831	-217879	-271293	-207079	-232071	-175879	-226423		213	-21.2075	-18.9286	-17.0632	-20.8329	-22.2978	-20.0225	-16.0716	-4.60924		-16.5983	-14.3194	-12.454	-16.2237	-17.6886	-15.4133	-11.4624		-331965	-286387	-249079	-324473	-353771	-308265
214	-14.3781	-15.2188	-17.7111	-14.5775	-15.7651	-13.0014	-15.4868	-4.34445		-10.0336	-10.8743	-13.3666	-10.2331	-11.4207	-8.65695	-11.1424		-200673	-217487	-267333	-204661	-228413	-173139	-222847		214	-20.892	-18.7396	-16.7675	-20.3845	-21.8714	-19.7783	-15.8376	-4.53203		-16.36	-14.2076	-12.2355	-15.8525	-17.3394	-15.2463	-11.3056		-327199	-284151	-244709	-317049	-346787	-304925
215	-14.2138	-15.099	-17.5537	-14.4069	-15.5595	-12.8842	-15.2721	-4.35638		-9.85742	-10.7426	-13.1973	-10.0505	-11.2031	-8.52782	-10.9157		-197148	-214852	-263946	-201010	-224062	-170556	-218314		215	-20.5845	-18.4846	-16.5617	-19.9053	-21.4762	-19.4565	-15.6541	-4.44347		-16.141	-14.0411	-12.1182	-15.4618	-17.0327	-15.013	-11.2106		-322821	-280823	-242365	-309237	-340655	-300261
216	-14.0895	-14.9733	-17.3824	-14.2383	-15.3539	-12.7997	-15.1352	-4.40626		-9.68324	-10.567	-12.9761	-9.83204	-10.9476	-8.39344	-10.7289		-193665	-211341	-259523	-196641	-218953	-167869	-214579		216	-20.2787	-18.3423	-16.3776	-19.515	-21.1476	-19.1254	-15.5205	-4.33787		-15.9408	-14.0044	-12.0397	-15.1771	-16.8097	-14.7875	-11.1826		-318817	-280089	-240795	-303543	-336195	-295751
217	-13.996	-14.8138	-17.2067	-14.1128	-15.1734	-12.7644	-15.1049	-4.45969		-9.53631	-10.3541	-12.747	-9.65311	-10.7137	-8.30471	-10.6452		-190726	-207082	-254940	-193062	-214274	-166094	-212904		217	-19.933	-18.2026	-16.1555	-19.2498	-20.8438	-18.8842	-15.4597	-4.27199		-15.661	-13.9306	-11.8835	-14.9778	-16.5718	-14.6122	-11.1877		-313220	-278612	-237670	-299556	-331436	-292244
218	-13.9003	-14.7324	-17.0081	-13.979	-15.011	-12.6949	-14.9936	-4.46459		-9.43571	-10.2678	-12.5435	-9.51441	-10.5464	-8.23031	-10.529		-188714	-205356	-250870	-190288	-210928	-164606	-210580		218	-19.6611	-18.0466	-15.9739	-18.9769	-20.5348	-18.5703	-15.3632	-4.19897		-15.4621	-13.8476	-11.7749	-14.7779	-16.3358	-14.3713	-11.1642		-309243	-276953	-235499	-295559	-326717	-287427
219	-13.7554	-14.5786	-16.813	-13.7715	-14.9027	-12.5574	-14.8232	-4.38458		-9.37082	-10.194	-12.4284	-9.38692	-10.5181	-8.17282	-10.4386		-187416	-203880	-248568	-187738	-210362	-163456	-208772		219	-19.3684	-17.892	-15.8254	-18.8215	-20.1458	-18.2314	-15.2215	-4.16146		-15.2069	-13.7305	-11.6639	-14.66	-15.9843	-14.0699	-11.06		-304139	-274611	-233279	-293201	-319687	-281399
220	-13.6212	-14.3698	-16.6171	-13.5385	-14.7261	-12.3621	-14.6282	-4.36314		-9.25806	-10.0067	-12.254	-9.17536	-10.363	-7.99896	-10.2651		-185161	-200133	-245079	-183507	-207259	-159979	-205301		220	-19.0095	-17.6222	-15.5731	-18.5964	-19.6663	-17.9421	-15.0092	-4.09682		-14.9127	-13.5254	-11.4763	-14.4996	-15.5695	-13.8453	-10.9124		-298254	-270508	-229526	-289992	-311390	-276906
221	-13.472	-14.1433	-16.397	-13.2946	-14.5033	-12.1367	-14.3572	-4.37047		-9.10153	-9.77283	-12.0265	-8.92413	-10.1328	-7.76623	-9.98673		-182031	-195457	-240531	-178483	-202657	-155325	-199735		221	-18.6446	-17.2898	-15.2651	-18.3278	-19.2434	-17.6126	-14.7969	-4.03179		-14.6128	-13.258	-11.2333	-14.296	-15.2116	-13.5808	-10.7651		-292256	-265160	-224666	-285920	-304232	-271616
222	-13.2428	-13.8166	-16.136	-12.988	-14.2688	-11.8632	-14.0737	-4.35589		-8.88691	-9.46071	-11.7801	-8.63211	-9.91291	-7.50731	-9.71781		-177738	-189214	-235602	-172642	-198258	-150146	-194356		222	-18.1613	-16.8858	-14.906	-17.9408	-18.7832	-17.1661	-14.5167	-3.97083		-14.1905	-12.915	-10.9352	-13.97	-14.8124	-13.1953	-10.5459		-283809	-258299	-218703	-279399	-296247	-263905
223	-12.917	-13.4565	-15.812	-12.6837	-13.9628	-11.5804	-13.775	-4.32476		-8.59224	-9.13174	-11.4872	-8.35894	-9.63804	-7.25564	-9.45024		-171845	-182635	-229745	-167179	-192761	-145113	-189005		223	-17.6189	-16.4412	-14.4773	-17.488	-18.271	-16.6779	-14.1891	-3.93572		-13.6832	-12.5055	-10.5416	-13.5523	-14.3353	-12.7422	-10.2534		-273664	-250110	-210832	-271046	-286706	-254844
224	-12.5517	-13.1139	-15.3713	-12.3374	-13.63	-11.2173	-13.4501	-4.34623		-8.20547	-8.76767	-11.0251	-7.99117	-9.28377	-6.87107	-9.10387		-164109	-175353	-220501	-159823	-185675	-137421	-182077		224	-17.0266	-15.8668	-14.0495	-16.9965	-17.7205	-16.1419	-13.7452	-3.9002		-13.1264	-11.9666	-10.1493	-13.0963	-13.8203	-12.2417	-9.845		-262528	-239332	-202986	-261926	-276406	-244834
225	-12.1099	-12.7178	-14.8794	-11.9373	-13.2399	-10.8114	-12.9985	-4.31101		-7.79889	-8.40679	-10.5684	-7.62629	-8.92889	-6.50039	-8.68749		-155978	-168136	-211368	-152526	-178578	-130008	-173750		225	-16.35	-15.2274	-13.6109	-16.3631	-17.062	-15.5336	-13.196	-3.85413		-12.4959	-11.3733	-9.75677	-12.509	-13.2079	-11.6795	-9.34187		-249917	-227465	-195135	-250179	-264157	-233589
226	-11.5943	-12.2566	-14.2977	-11.4125	-12.7981	-10.3641	-12.4931	-4.23225		-7.36205	-8.02435	-10.0655	-7.18025	-8.56585	-6.13185	-8.26085		-147241	-160487	-201309	-143605	-171317	-122637	-165217		226	-15.6319	-14.4893	-13.1184	-15.6196	-16.2704	-14.8369	-12.6202	-3.75978		-11.8721	-10.7295	-9.35862	-11.8598	-12.5106	-11.0771	-8.86042		-237442	-214590	-187172	-237196	-250212	-221542
227	-11.0346	-11.7426	-13.6055	-10.8998	-12.3462	-9.89093	-11.9544	-4.23238		-6.80222	-7.51022	-9.37312	-6.66742	-8.11382	-5.65855	-7.72202		-136044	-150204	-187462	-133348	-162276	-113171	-154440		227	-14.8544	-13.6872	-12.5155	-14.7776	-15.4255	-14.0249	-12.003	-3.68102		-11.1734	-10.0062	-8.83448	-11.0966	-11.7445	-10.3439	-8.32198		-223468	-200124	-176690	-221932	-234890	-206878
228	-10.4904	-11.1847	-12.9156	-10.3782	-11.7653	-9.38092	-11.357	-4.24166		-6.24874	-6.94304	-8.67394	-6.13654	-7.52364	-5.13926	-7.11534		-124975	-138861	-173479	-122731	-150473	-102785	-142307		228	-13.9922	-12.8783	-11.8844	-13.8859	-14.5293	-13.1863	-11.3138	-3.61674		-10.3755	-9.26156	-8.26766	-10.2692	-10.9126	-9.56956	-7.69706		-207509	-185231	-165353	-205383	-218251	-191391
229	-9.86155	-10.5683	-12.1417	-9.80923	-11.1105	-8.83533	-10.7424	-4.18649		-5.67506	-6.38181	-7.95521	-5.62274	-6.92401	-4.64884	-6.55591		-113501	-127636	-159104	-112455	-138480	-92976.8	-131118		229	-13.0754	-12.0425	-11.1852	-12.9891	-13.5655	-12.2989	-10.5658	-3.54624		-9.52916	-8.49626	-7.63896	-9.44286	-10.0193	-8.75266	-7.01956		-190583	-169925	-152779	-188857	-200385	-175053
230	-9.19718	-9.92993	-11.337	-9.17621	-10.4173	-8.3611	-10.1218	-4.12306		-5.07412	-5.80687	-7.21394	-5.05315	-6.29424	-4.23804	-5.99874		-101482	-116137	-144279	-101063	-125885	-84760.8	-119975		230	-12.2075	-11.1915	-10.4356	-12.03	-12.568	-11.4645	-9.8108	-3.5268		-8.6807	-7.6647	-6.9088	-8.5032	-9.0412	-7.9377	-6.284		-173614	-153294	-138176	-170064	-180824	-158754
231	-8.58523	-9.22423	-10.5017	-8.57572	-9.75336	-7.87739	-9.49703	-4.10958		-4.47565	-5.11465	-6.39212	-4.46614	-5.64378	-3.76781	-5.38745		-89513	-102293	-127842	-89322.8	-112876	-75356.2	-107749		231	-11.3708	-10.3026	-9.72329	-11.0758	-11.5575	-10.5862	-9.07402	-3.50822		-7.86258	-6.79438	-6.21507	-7.56758	-8.04928	-7.07798	-5.5658		-157252	-135888	-124301	-151352	-160986	-141560
232	-7.95109	-8.47996	-9.70247	-7.96908	-9.12437	-7.35607	-8.81035	-4.06021		-3.89088	-4.41975	-5.64226	-3.90887	-5.06416	-3.29586	-4.75014		-77817.6	-88395	-112845	-78177.4	-101283	-65917.2	-95002.8		232	-10.4592	-9.47426	-9.00044	-10.1542	-10.528	-9.69813	-8.37698	-3.50463		-6.95457	-5.96963	-5.49581	-6.64957	-7.02337	-6.1935	-4.87235		-139091	-119393	-109916	-132991	-140467	-123870
233	-7.35035	-7.82241	-8.91863	-7.37058	-8.49143	-6.86555	-8.18171	-3.97701		-3.37334	-3.8454	-4.94162	-3.39357	-4.51442	-2.88854	-4.2047		-67466.8	-76908	-98832.4	-67871.4	-90288.4	-57770.8	-84094		233	-9.60024	-8.68629	-8.27122	-9.30031	-9.59226	-8.83491	-7.72355	-3.47592		-6.12432	-5.21037	-4.7953	-5.82439	-6.11634	-5.35899	-4.24763		-122486	-104207	-95906	-116488	-122327	-107180
234	-6.78574	-7.16498	-8.13752	-6.77926	-7.86844	-6.43848	-7.59761	-3.92876		-2.85698	-3.23622	-4.20876	-2.8505	-3.93968	-2.50972	-3.66885		-57139.6	-64724.4	-84175.2	-57010	-78793.6	-50194.4	-73377		234	-8.78535	-7.95594	-7.57669	-8.55551	-8.77142	-8.02364	-7.14748	-3.43298		-5.35237	-4.52296	-4.14371	-5.12253	-5.33844	-4.59066	-3.7145		-107047	-90459.2	-82874.2	-102451	-106769	-91813.2
235	-6.28278	-6.56849	-7.43869	-6.19398	-7.20725	-6.01272	-7.01705	-3.88064		-2.40214	-2.68785	-3.55805	-2.31334	-3.32661	-2.13208	-3.13641		-48042.8	-53757	-71161	-46266.8	-66532.2	-42641.6	-62728.2		235	-8.01152	-7.28588	-6.95942	-7.86745	-8.0395	-7.34809	-6.57066	-3.4143		-4.59722	-3.87158	-3.54512	-4.45315	-4.6252	-3.93379	-3.15636		-91944.4	-77431.6	-70902.4	-89063	-92504	-78675.8
236	-5.77598	-6.04917	-6.74578	-5.67766	-6.59084	-5.62637	-6.50764	-3.81549		-1.96049	-2.23368	-2.93029	-1.86217	-2.77535	-1.81088	-2.69215		-39209.8	-44673.6	-58605.8	-37243.4	-55507	-36217.6	-53843		236	-7.28103	-6.66205	-6.41683	-7.22817	-7.35058	-6.72138	-6.05579	-3.39811		-3.88292	-3.26394	-3.01872	-3.83006	-3.95247	-3.32327	-2.65768		-77658.4	-65278.8	-60374.4	-76601.2	-79049.4	-66465.4
237	-5.37118	-5.5827	-6.15136	-5.20411	-6.1074	-5.29498	-6.10239	-3.77645		-1.59473	-1.80625	-2.37491	-1.42766	-2.33095	-1.51853	-2.32594		-31894.6	-36125	-47498.2	-28553.2	-46619	-30370.6	-46518.8		237	-6.62341	-6.08345	-5.92251	-6.61375	-6.76199	-6.15108	-5.58705	-3.38659		-3.23682	-2.69686	-2.53592	-3.22716	-3.3754	-2.76449	-2.20046		-64736.4	-53937.2	-50718.4	-64543.2	-67508	-55289.8
238	-5.07869	-5.18243	-5.66436	-4.82425	-5.72227	-4.97437	-5.73188	-3.73899		-1.3397	-1.44344	-1.92537	-1.08526	-1.98328	-1.23538	-1.99289		-26794	-28868.8	-38507.4	-21705.2	-39665.6	-24707.6	-39857.8		238	-6.0743	-5.55119	-5.52707	-6.08923	-6.24885	-5.62581	-5.17804	-3.35841		-2.71589	-2.19278	-2.16866	-2.73082	-2.89044	-2.2674	-1.81963		-54317.8	-43855.6	-43373.2	-54616.4	-57808.8	-45348
239	-4.79303	-4.8526	-5.22311	-4.51421	-5.3735	-4.61512	-5.40817	-3.70725		-1.08578	-1.14535	-1.51586	-0.80696	-1.66625	-0.90787	-1.70092		-21715.6	-22907	-30317.2	-16139.2	-33325	-18157.4	-34018.4		239	-5.56478	-5.14874	-5.21472	-5.66655	-5.79902	-5.21695	-4.84108	-3.32261		-2.24217	-1.82613	-1.89211	-2.34394	-2.47641	-1.89434	-1.51847		-44843.4	-36522.6	-37842.2	-46878.8	-49528.2	-37886.8
240	-4.54939	-4.60425	-4.89482	-4.23571	-5.04439	-4.32756	-5.14488	-3.64896		-0.90043	-0.95529	-1.24586	-0.58675	-1.39543	-0.6786	-1.49592		-18008.6	-19105.8	-24917.2	-11735	-27908.6	-13572	-29918.4		240	-5.15844	-4.83835	-4.9616	-5.28589	-5.42884	-4.89585	-4.5693	-3.27789		-1.88055	-1.56046	-1.68371	-2.008	-2.15095	-1.61796	-1.29141		-37611	-31209.2	-33674.2	-40160	-43019	-32359.2
241	-4.32835	-4.39234	-4.64872	-4.0159	-4.76497	-4.12243	-4.89467	-3.65032		-0.67803	-0.74202	-0.9984	-0.36558	-1.11465	-0.47211	-1.24435		-13560.6	-14840.4	-19968	-7311.6	-22293	-9442.2	-24887		241	-4.82046	-4.52724	-4.71204	-4.98716	-5.11434	-4.66712	-4.3735	-3.1875		-1.63296	-1.33974	-1.52454	-1.79966	-1.92684	-1.47962	-1.186		-32659.2	-26794.8	-30490.8	-35993.2	-38536.8	-29592.4
242	-4.17327	-4.22957	-4.39451	-3.85455	-4.51323	-3.96322	-4.67579	-3.64561		-0.52766	-0.58396	-0.7489	-0.20894	-0.86762	-0.31761	-1.03018		-10553.2	-11679.2	-14978	-4178.8	-17352.4	-6352.2	-20603.6		242	-4.51475	-4.29301	-4.47501	-4.6799	-4.81564	-4.49434	-4.1648	-3.16682		-1.34793	-1.12619	-1.30819	-1.51308	-1.64882	-1.32752	-0.99798		-26958.6	-22523.8	-26163.8	-30261.6	-32976.4	-26550.4
243	-4.07328	-4.08859	-4.22271	-3.80095	-4.30402	-3.79393	-4.52409	-3.64802		-0.42526	-0.44057	-0.57469	-0.15293	-0.656	-0.14591	-0.87607		-8505.2	-8811.4	-11493.8	-3058.6	-13120	-2918.2	-17521.4		243	-4.29707	-4.13394	-4.29257	-4.44897	-4.52662	-4.34106	-4.00092	-3.16583		-1.13124	-0.96811	-1.12674	-1.28314	-1.36079	-1.17523	-0.83509		-22624.8	-19362.2	-22534.8	-25662.8	-27215.8	-23504.6
244	-4.04043	-3.93825	-4.07775	-3.74731	-4.15975	-3.6668	-4.38214	-3.65111		-0.38932	-0.28714	-0.42664	-0.0962	-0.50864	-0.01569	-0.73103		-7786.4	-5742.8	-8532.8	-1924	-10172.8	-313.8	-14620.6		244	-4.1189	-4.03817	-4.12749	-4.28342	-4.28086	-4.20199	-3.9533	-3.20073		-0.91817	-0.83744	-0.92676	-1.08269	-1.08013	-1.00126	-0.75257		-18363.4	-16748.8	-18535.2	-21653.8	-21602.6	-20025.2
245	-3.99156	-3.80284	-3.98014	-3.68182	-4.06492	-3.5797	-4.24488	-3.61581		-0.37575	-0.18703	-0.36433	-0.06601	-0.44911	0.03611	-0.62907		-7515	-3740.6	-7286.6	-1320.2	-8982.2	722.2	-12581.4		245	-3.97644	-3.94085	-4.01196	-4.12327	-4.13598	-4.08676	-3.91932	-3.20996		-0.76648	-0.73089	-0.802	-0.91331	-0.92602	-0.8768	-0.70936		-15329.6	-14617.8	-16040	-18266.2	-18520.4	-17536
246	-3.94626	-3.69205	-3.89317	-3.63379	-3.95897	-3.51159	-4.15935	-3.57042		-0.37584	-0.12163	-0.32275	-0.06337	-0.38855	0.05883	-0.58893		-7516.8	-2432.6	-6455	-1267.4	-7771	1176.6	-11778.6		246	-3.88258	-3.87558	-3.94665	-4.0083	-4.00437	-4.00495	-3.91239	-3.21478		-0.6678	-0.6608	-0.73187	-0.79352	-0.78959	-0.79017	-0.69761		-13356	-13216	-14637.4	-15870.4	-15791.8	-15803.4
247	-3.94417	-3.59013	-3.80849	-3.59969	-3.89654	-3.47096	-4.07401	-3.57612		-0.36805	-0.01401	-0.23237	-0.02357	-0.32042	0.10516	-0.49789		-7361	-280.2	-4647.4	-471.4	-6408.4	2103.2	-9957.8		247	-3.78511	-3.82026	-3.87636	-3.93281	-3.92673	-3.93322	-3.90157	-3.21153		-0.57358	-0.60873	-0.66483	-0.72128	-0.7152	-0.72169	-0.69004		-11471.6	-12174.6	-13296.6	-14425.6	-14304	-14433.8
248	-3.95286	-3.48974	-3.72827	-3.53058	-3.86704	-3.46069	-4.05464	-3.57507		-0.37779	0.08533	-0.1532	0.04449	-0.29197	0.11438	-0.47957		-7555.8	1706.6	-3064	889.8	-5839.4	2287.6	-9591.4		248	-3.68648	-3.68905	-3.73104	-3.82649	-3.8688	-3.81803	-3.91795	-3.18537		-0.50111	-0.50368	-0.54567	-0.64112	-0.68343	-0.63266	-0.73258		-10022.2	-10073.6	-10913.4	-12822.4	-13668.6	-12653.2
249	-3.90374	-3.38513	-3.61701	-3.47599	-3.83949	-3.44812	-4.02881	-3.53419		-0.36955	0.14906	-0.08282	0.0582	-0.3053	0.08607	-0.49462		-7391	2981.2	-1656.4	1164	-6106	1721.4	-9892.4		249	-3.59246	-3.64683	-3.62975	-3.70465	-3.80273	-3.72548	-3.90076	-3.20566		-0.3868	-0.44117	-0.42409	-0.49899	-0.59707	-0.51982	-0.6951		-7736	-8823.4	-8481.8	-9979.8	-11941.4	-10396.4
250	-3.82481	-3.33265	-3.55702	-3.41378	-3.80316	-3.39853	-3.99568	-3.50498		-0.31983	0.17233	-0.05204	0.0912	-0.29818	0.10645	-0.4907		-6396.6	3446.6	-1040.8	1824	-5963.6	2129	-9814		250	-3.50673	-3.59116	-3.5907	-3.63474	-3.76778	-3.62848	-3.89298	-3.23878		-0.26795	-0.35238	-0.35192	-0.39596	-0.529	-0.3897	-0.6542		-5359	-7047.6	-7038.4	-7919.2	-10580	-7794
251	-3.73768	-3.30252	-3.53803	-3.36071	-3.83315	-3.38056	-3.95217	-3.5228		-0.21488	0.22028	-0.01523	0.16209	-0.31035	0.14224	-0.42937		-4297.6	4405.6	-304.6	3241.8	-6207	2844.8	-8587.4		251	-3.46181	-3.52187	-3.56474	-3.5981	-3.74152	-3.54192	-3.87115	-3.25486		-0.20695	-0.26701	-0.30988	-0.34324	-0.48666	-0.28706	-0.61629		-4139	-5340.2	-6197.6	-6864.8	-9733.2	-5741.2
252	-3.63436	-3.25655	-3.49259	-3.28277	-3.83416	-3.33941	-3.90943	-3.51281		-0.12155	0.25626	0.02022	0.23004	-0.32135	0.1734	-0.39662		-2431	5125.2	404.4	4600.8	-6427	3468	-7932.4		252	-3.40253	-3.39867	-3.55778	-3.54354	-3.70574	-3.47062	-3.84282	-3.1852		-0.21733	-0.21347	-0.37258	-0.35834	-0.52054	-0.28542	-0.65762		-4346.6	-4269.4	-7451.6	-7166.8	-10410.8	-5708.4
253	-3.52212	-3.23751	-3.47094	-3.2458	-3.78702	-3.30755	-3.90718	-3.50229		-0.01983	0.26478	0.03135	0.25649	-0.28473	0.19474	-0.40489		-396.6	5295.6	627	5129.8	-5694.6	3894.8	-8097.8		253	-3.33896	-3.32041	-3.48378	-3.48936	-3.65963	-3.41767	-3.77253	-3.10142		-0.23754	-0.21899	-0.38236	-0.38794	-0.55821	-0.31625	-0.67111		-4750.8	-4379.8	-7647.2	-7758.8	-11164.2	-6325
254	-3.3997	-3.22001	-3.42407	-3.21628	-3.79446	-3.25608	-3.88415	-3.53755		0.13785	0.31754	0.11348	0.32127	-0.25691	0.28147	-0.3466		2757	6350.8	2269.6	6425.4	-5138.2	5629.4	-6932		254	-3.21735	-3.22331	-3.41848	-3.45716	-3.62315	-3.34225	-3.73891	-3.05262		-0.16473	-0.17069	-0.36586	-0.40454	-0.57053	-0.28963	-0.68629		-3294.6	-3413.8	-7317.2	-8090.8	-11410.6	-5792.6
255	-3.31668	-3.22177	-3.36389	-3.18427	-3.78808	-3.22938	-3.84829	-3.54247		0.22579	0.3207	0.17858	0.3582	-0.24561	0.31309	-0.30582		4515.8	6414	3571.6	7164	-4912.2	6261.8	-6116.4		255	-3.15858	-3.13064	-3.34337	-3.42263	-3.58889	-3.28957	-3.70671	-3.01394		-0.14464	-0.1167	-0.32943	-0.40869	-0.57495	-0.27563	-0.69277		-2892.8	-2334	-6588.6	-8173.8	-11499	-5512.6
256	-3.25483	-3.21526	-3.31372	-3.20405	-3.76081	-3.16979	-3.79933	-3.52795		0.27312	0.31269	0.21423	0.3239	-0.23286	0.35816	-0.27138		5462.4	6253.8	4284.6	6478	-4657.2	7163.2	-5427.6		256	-3.13054	-3.09057	-3.34305	-3.39676	-3.51605	-3.26567	-3.65945	-2.94698		-0.18356	-0.14359	-0.39607	-0.44978	-0.56907	-0.31869	-0.71247		-3671.2	-2871.8	-7921.4	-8995.6	-11381.4	-6373.8
257	-3.2017	-3.23281	-3.27859	-3.22536	-3.72691	-3.13807	-3.76677	-3.54795		0.34625	0.31514	0.26936	0.32259	-0.17896	0.40988	-0.21882		6925	6302.8	5387.2	6451.8	-3579.2	8197.6	-4376.4		257	-3.08037	-3.01877	-3.38155	-3.40642	-3.4555	-3.26383	-3.61966	-2.87135		-0.20902	-0.14742	-0.5102	-0.53507	-0.58415	-0.39248	-0.74831		-4180.4	-2948.4	-10204	-10701.4	-11683	-7849.6
258	-3.19858	-3.2148	-3.23731	-3.19764	-3.70131	-3.14149	-3.77032	-3.56979		0.37121	0.35499	0.33248	0.37215	-0.13152	0.4283	-0.20053		7424.2	7099.8	6649.6	7443	-2630.4	8566	-4010.6		258	-3.03466	-2.96947	-3.37888	-3.35642	-3.41869	-3.27466	-3.63235	-2.81923		-0.21543	-0.15024	-0.55965	-0.53719	-0.59946	-0.45543	-0.81312		-4308.6	-3004.8	-11193	-10743.8	-11989.2	-9108.6
259	-3.20794	-3.18369	-3.20006	-3.18208	-3.68548	-3.13584	-3.79473	-3.54092		0.33298	0.35723	0.34086	0.35884	-0.14456	0.40508	-0.25381		6659.6	7144.6	6817.2	7176.8	-2891.2	8101.6	-5076.2		259	-3.01731	-2.92044	-3.36747	-3.29261	-3.37712	-3.32211	-3.62899	-2.77218		-0.24513	-0.14826	-0.59529	-0.52043	-0.60494	-0.54993	-0.85681		-4902.6	-2965.2	-11905.8	-10408.6	-12098.8	-10998.6
260	-3.22642	-3.18387	-3.17421	-3.18517	-3.69253	-3.15128	-3.84022	-3.50135		0.27493	0.31748	0.32714	0.31618	-0.19118	0.35007	-0.33887		5498.6	6349.6	6542.8	6323.6	-3823.6	7001.4	-6777.4		260	-3.00319	-2.90631	-3.37879	-3.28764	-3.39503	-3.32733	-3.59029	-2.74516		-0.25803	-0.16115	-0.63363	-0.54248	-0.64987	-0.58217	-0.84513		-5160.6	-3223	-12672.6	-10849.6	-12997.4	-11643.4
[truncated: 1 more columns]

## Sheet: Fig S19
	WT kinetic measurement		1 µM enzyme used
		V (µM adenine/min)
	SAM (mM)	replicate 1	2	3
	0.25	4.82	6.53	5.14
	0.5	9.17	8.94	8.23
	1	12.1	9.95	10.5
	2	13.6	13.7	12.0
	5	15.1	14.4	18.4
	F134Y kinetic measurement		2.21 µM enzyme used
		V (µM adenine/min)
	SAM (mM)	replicat 1	2	3
	0.275	7.85	7.82	7.51
	0.55	14.5	14.4	14.2
	1.375	15.6	20.1	14.4
	2.75	17.3	16.8	14.3
	4.125	23.1	26.8	19.9
	5.5	19.0	25.0	24.3
	Y175F kinetic measurement		5.65 µM enzyme used
		V (µM adenine/min)
	SAM (mM)	replicat 1	2	3
	0.275	2.07	1.78	2.11
	0.55	2.59	2.60	2.69
	1.375	3.20	2.78	2.79
	2.75	3.31	4.13	4.46
	4.125	2.33	5.44	4.35
	5.5	NO	1.85	2.70

## Sheet: Fig S25
pH	Initial rate (µM MTA/min)
	duplicate 1	2
6	0.19	0.24
6.5	1.37	1.21
7	2.07	2.10
7.5	3.69	3.17
8	4.30	4.48
8.5	5.37	5.13
9	4.83	5.22
9.5	4.97	5.10
10	3.34	2.69
